# Supplementary material for: Assessing the relationship between coverage of essential health services and poverty levels in low- and middle-income countries
Source: Health Policy Plan. 2024 Feb 1;39(2):156–67. doi: 10.1093/heapol/czae002 (PMC10883664; doi:10.1093/heapol/czae002)
Supplement: czae002_Supp [file czae002_supp.zip]

Archive with 5 entries (5 files):
- suppl_data/Appendix I - Literature covariates amended.docx
- suppl_data/Appendix II - Forward model building amended.docx
- suppl_data/Appendix III - Hausman test amended.docx
- suppl_data/Appendix IV - list of countries amended.docx
- suppl_data/Appendix V - sensitivity analyses amended.docx
